# Supplementary material for: Prognostic Value Analysis of Mutational and Clinicopathological Factors in Non-Small Cell Lung Cancer
Source: PLoS One. 2014 Sep 8;9(9):e107276. doi: 10.1371/journal.pone.0107276 (PMC4157862; doi:10.1371/journal.pone.0107276)
Supplement: Table S2 — Mutational and survival information of 174 NSCLC patients. Sex, 1 male, 2 female; Smoking, 0 non-smoker, 1 smoker; path, pathology; WT, wild-type; DEL, deletion; INS, insertion; NEG, negative; POS, positive. (XLS) [file pone.0107276.s002.xls]

## Sheet: original copy
Supplementary Table 2.Mutational and survival information of 174 NSCLC patients.
ID	tumor rate %	Sex	Age	Smoking	path	Ope time	T	N	Staging	hTERT	EGFR E19	EGFR E21	EGFR E18	EGFR E20	KRAS E2	HER2	BRAF	ALK	Tumor Size	Lymphnode resected	Station of lymphnode resected	Metastasis Lymphnode	Station of Lymphnode metastasis	Adjuvent Chemo	Adjuvent Radiotherapy	DFS	Last followup	OS	status	Relaps
1	80	2	63	0	A	2004-01-12	1	0	0	WT	WT	WT	WT	WT	WT	WT	WT	NEG	3	26	6	0	0	1	0	58	2008-10-10	56	0	0
2	70	2	44	0	S	2005-01-20	0	2	4	WT									2	28	5	21	5	1	0	8	2005-09-09	32	1	1
3	80	1	72	1	S	2004-01-28	2	0	1	WT									4	26	6	0	0	0	0	57	2010-11-05	82	0	0
4	40	2	69		S	2004-03-01	1	2	4										3	32	8	6	3	1	0	90	2011-08-05	56	0
6	60	1	47	0	S	2004-04-01	4	2	4	WT									9	31	8	8	2	1	0	49	2008-04-05	55	0	0
7	80	1	51	1	S	2004-04-01	4	2	4	WT									10	27	7	18	3	1	0	6	2005-02-14	17	1	1
9	60	1	45	1	A	2004-05-12	1	2	4	WT	WT	WT	WT	WT	WT	WT	WT	NEG	3	9	5	5	2	1	0	9	2005-02-11	14	1	0
11	70	1	54	0	S	2004-06-23	2	2	4	WT									5	32	6	9	1	1	1	6	2007-05-12	51	0	1
12	70	2	39	0	S	2004-07-07	3	2	4	WT									5.5	24	7	16	4	1	0	4	2004-11-02	52	0	0
13	50	2	52	0	A	2004-07-28	0	2	4	WT	WT	WT	WT	WT	I36M	WT	WT	NEG	2	45	6	42	5	1	0	40	2007-11-18	52	0	0
14	60	2	54	1	A	2004-07-29	2	0	1	WT	WT	WT	WT	WT	WT	WT	WT	NEG	4	9	4	0	0	0	0	52	2012-03-03	92	0	0
15	70	2	47	0	A	2004-09-13	2	2	4	WT	WT	WT	WT	WT	WT	WT	WT	NEG	4	13	6	7	4	1	0	17	2006-01-28	28	0	0
16	60	2	57	1	A	2004-10-12	1	1	2	WT	WT	WT	WT	INS	WT	WT	WT	NEG	3	4	2	3	2	1	0	90	2012-03-05	13	1	0
17	50	2	64	1	A	2004-10-18	0	2	4	WT	WT	WT	WT	WT	WT	WT	WT	NEG	1	42	7	6	3	1	0	17	2006-03-01	49	0	0
18	20	1	60		A	2004-10-19	1	2	4										2.5	14	6	2	2	0	0	72	2010-09-15	45	0
21	50	2	59	1	A	2004-11-10	1	0	0	WT	WT	WT	WT	WT	WT	WT	WT	NEG	2.5	11	3	0	0	0	0	61	2009-11-03	50	0	0
22	80	2	42	1	S	2004-11-18	3	1	3	WT									6	28	6	5	2	0	0	52	2009-03-01	18	0	0
23	50	2	65	0	A	2004-11-18	2	0	1	WT	WT	WT	WT	WT	WT	WT	WT	NEG	3.5	36	7	0	0	0	0	77	2011-03-02	49	0	0
24	60	1	65	1	S	2004-12-16	0	1	2	WT									2	12	6	1	1	1	0	83	2011-09-30	50	0	0
29	70	2	65	0	A	2005-02-21	1	0	0	WT	WT	WT	WT	WT	WT	WT	WT	NEG	2.5	25	6	0	0	0	0	82	2011-11-07	48	0	0
31	70	1	64	1	S	2005-03-15	3	0	2	WT									6	13	7	0	0	1	0	4	2005-10-10	0	1	1
35	60	1	59	1	A	2005-03-29	2	0	1	WT	WT	L858R	WT	WT	WT	WT	WT	NEG	4	24	7	0	0	0	0	25	2007-04-05	47	0	0
36	70	1	60	1	S	2005-04-12	4	1	4	WT									8	24	5	1	1	0	0	11	2006-10-15	15	1	1
37	50	2	65	0	A	2005-04-28	2	0	1	WT	WT	WT	WT	WT	WT	WT	WT	NEG	5	22	8	0	0	1	1	10	2007-03-06	47	0	1
38	60	1	61	1	S	2005-05-17	0	2	4	WT									2	36	6	7	3	0	0	6	2005-11-04	46	0	0
39	70	1	60	1	S	2005-05-09	1	1	2	WT									3	27	6	4	1	1	0	83	2012-03-03	16	1	0
40	70	2	63	0	A	2005-05-10	0	2	4	WT	WT	L858R	WT	WT	WT	WT	WT	NEG	1.5	28	5	5	2	1	0	83	2012-03-03	46	0	0
41	60	2	44	0	A	2005-05-10	2	1	2	WT	WT	WT	WT	WT	WT	WT	WT	NEG	5	28	7	1	1	1	1	29	2008-04-12	46	0	1
42	50	2	56	0	A	2005-05-18	0	0	0	WT	DEL	WT	WT	WT	WT	WT	WT	NEG	2	14	5	0	0	1	0	82	2012-02-25	46	0	0
45	70	1	65	1	A	2005-05-21	1	2	4	WT	WT	WT	WT	WT	WT	INS	WT	NEG	3	53	7	5	3	1	0	82	2012-02-25	8	1	0
46	60	1	65	1	A	2005-05-23	2	0	1	WT	WT	WT	WT	WT	WT	WT	WT	NEG	4.5	3	1	0	0	1	0	39	2008-12-01	46	0	1
51	50	1	51	1	A	2005-05-31	3	2	4	WT	DEL	WT	WT	WT	WT	WT	WT	NEG	5.5	27	0	8	6	0	0	2	2005-08-06	45	0	0
52	50	2	65	1	A	2005-06-02	4	0	3	WT	WT	WT	WT	WT	WT	WT	WT	NEG	10	24	3	0	0	0	0	44	2009-01-21	8	1	0
53	60	1	65	1	A	2005-06-01	2	0	1	WT	WT	WT	WT	WT	WT	WT	WT	NEG	3.5	6	2	0	0	0	0	15	2006-08-12	45	0	0
56	60	1	59	1	A	2005-06-07	4	2	4	WT	WT	WT	WT	WT	G12V	WT	WT	NEG	10	21	5	6	3	0	0	10	2006-03-28	24	1	0
59	50	2	66	1	S	2005-06-20	0	0	0	WT									2	29	6	0	0	0	0	82	2012-03-05	82	0	0
57	30	1	76		A	2005-06-13	1	1	2		WT								2.5	28	0	0	0	0	0	82	2012-03-05	20	1
60	50	1	66	1	S	2005-06-21	3	2	4	WT									6	23	4	3	3	1	0	27	2008-05-06	35	1	1
63	50	1	66	0	A	2005-08-11	0	0	0	WT	WT	WT	WT	WT	WT	WT	WT	NEG	2	8	4	0	0	0	0	43	2009-03-01	43	1	0
67	60	1	60	1	A	2005-07-18	2	2	4	WT	WT	WT	WT	WT	WT	WT	WT	NEG	3.5	37	9	10	5	0	0	26	2007-09-01	26	1	0
68	60	2	40	0	A	2005-07-25	0	2	4	WT	WT	WT	WT	WT	G12V	WT	WT	NEG	2	27	7	14	4	1	1	15	2007-07-10	24	1	1
73	60	2	66	0	S	2005-08-01	2	0	1	WT									5	17	7	0	0	1	0	38	2008-09-10	38	1	0
74	60	1	66	1	A	2005-08-09	2	0	1	WT	WT	WT	WT	WT	WT	WT	WT	NEG	4.5	52	8	0	0	0	0	80	2012-03-04	80	0	0
79	60	1	46	1	S	2005-08-31	2	0	1	WT	WT	WT							4	43	8	0	0	1	0	43	2009-03-18	43	0	0
80	70	1	66	1	S	2005-09-05	1	0	0	WT									3	29	9	0	0	1	0	21	2008-03-10	31	1	1
78	40	1	56		S	2005-08-25	3	2	4										6	22	9	0	0	0	0	79	2012-03-03	79	0
81	50	2	51	0	A	2005-09-06	1	2	4	WT	WT	L858R	WT	WT	WT	WT	WT	NEG	3	0	#NULL!	0	0	0	0	4	2006-01-01	4	1	0
82	70	1	57	1	A	2005-08-30	0	2	4	WT	WT	WT	WT	WT	WT	WT	WT	NEG	2	15	4	9	4	1	0	47	2009-07-04	47	0	0
83	80	2	64	0	A	2005-09-06	2	0	1	WT	DEL	WT	WT	WT	WT	WT	WT	NEG	4.5	36	6	0	0	0	0	47	2009-07-29	47	0	0
85	60	1	62	1	A	2005-09-06	3	0	2	WT	WT	WT	WT	WT	WT	WT	WT	NEG	7	18	9	0	0	0	0	53	2011-08-08	72	1	1
86	50	2	67	0	A	2005-09-07	1	0	0	WT	WT	WT	WT	WT	WT	WT	WT	NEG	2.5	32	8	0	0	0	0	24	2007-08-29	24	0	1
87	70	1	67	1	A	2005-09-20	1	2	4	WT	WT	WT	WT	WT	WT	WT	WT	NEG	3	19	9	4	3	0	0	18	2007-03-27	18	0	0
89	50	2	56	1	A	2005-09-12	2	0	1	WT	WT	WT	WT	WT	WT	S789P	WT	NEG	4	12	5	0	0	0	0	6	2006-03-22	6	1	0
90	60	1	53	1	A	2005-09-21	1	2	4	WT	WT	WT	WT	WT	WT	WT	WT	NEG	3	26	8	5	3	1	1	18	2007-07-17	22	0	1
94	80	1	67	1	S	2005-10-10	3	2	4	WT									6	31	6	1	1	1	0	16	2008-12-21	39	1	1
96	60	1	51	1	S	2005-10-10	3	0	2	WT									7	65	7	0	0	1	0	78	2012-02-28	78	0	0
92	10	2	68		A	2005-09-27	1	2	4										3	38	8	3	2	1	0	19	2008-01-15	28	1
97	50	1	63	1	S	2005-10-18	2	1	2	WT									3.5	34	7	3	0	1	0	32	2008-05-26	32	1	0
99	50	1	48	1	S	2005-10-31	4	2	4	WT									8	44	7	11	6	1	0	22	2007-08-24	22	1	0
101	50	2	57	0	A	2005-11-02	0	0	0	WT	DEL	WT	WT	WT	WT	WT	WT	NEG	2	46	6	5	1	1	1	24	2007-10-24	24	0	0
103	70	2	67	1	A	2005-11-22	1	0	0	WT	WT	WT	WT	WT	WT	WT	WT	NEG	2.5	34	7	0	0	1	0	5	2006-04-18	5	1	0
100	30	2	78		A	2005-10-25	0	0	0										1	21	6	0	0	0	0	40	2009-02-08	40	1
105	70	1	58	1	A	2005-11-28	3	2	4	WT	WT	WT	WT	WT	WT	WT	WT	NEG	6	6	4	5	3	1	0	13	2007-11-10	24	1	1
106	80	2	68	0	A	2005-11-29	1	0	0	WT	WT	WT	WT	WT	WT	WT	WT	NEG	3	25	7	0	0	0	0	0	#NULL!	#NULL!	0	0
107	70	1	51	1	S	2005-11-28	2	2	4	WT									5	18	7	1	1	0	0	76	2012-03-05	76	0	0
109	60	1	45	1	S	2004-11-30	4	0	3	WT									12	22	7	0	0	1	0	85	2011-11-17	85	0	0
111	70	1	42	1	S	2006-01-12	1	2	4	WT									3	38	7	6	3	1	0	8	2011-10-05	70	1	1
114	70	1	68	1	S	2005-12-14	3	1	3	WT									6	55	7	1	1	1	0	55	2010-06-30	55	0	0
115	60	1	49	1	A	2005-12-21	2	2	4	WT	WT	WT	WT	WT	WT	WT	WT	NEG	4	38	6	35	6	1	1	5	2006-08-20	8	1	1
112	40	1	72		S	2005-12-07	1	2	4										3	36	7	6	2	1	0	4	2006-04-02	4	1
113	30	1	56		A	2005-12-15	2	1	2		WT								5	55	9	1	1	1	0	75	2012-02-26	75	0
116	70	1	48	1	S	2005-12-22	2	0	1	WT									4	52	9	0	0	0	0	52	2012-03-03	75	0	1
119	70	2	53	1	S	2006-01-09	4	2	4	WT									8	16	6	5	5	1	0	1	2006-11-10	10	1	1
120	60	1	77	1	A	2006-01-11	0	#NULL!	#NULL!	WT	WT	L858R	WT	WT	WT	WT	WT	NEG	2	0	#NULL!	0	0	1	1	70	2011-10-24	70	0	0
118	40	1	48		O	2005-12-29	2	0	1										4	16	5	0	0	0	0	62	2011-02-09	62	0
121	90	2	59	0	A	2006-01-11	2	2	4	WT	WT	L858R	WT	WT	WT	WT	WT	NEG	5	44	6	11	3	0	0	27	2008-04-03	27	1	0
122	90	1	68	0	S	2006-01-10	2	2	4	WT									4	37	4	8	2	0	0	40	2009-05-01	40	0	0
123	80	2	68	0	S	2006-01-16	2	0	1	WT									5	14	8	0	0	1	0	33	2008-10-13	33	1	0
126	60	1	69	1	S	2006-01-18	3	0	2	WT									6	23	9	0	0	1	1	30	2008-07-16	30	1	0
127	60	1	52	1	S	2006-01-17	2	1	2	WT									3.5	17	7	1	1	0	0	40	2009-05-01	40	0	0
130	80	1	40	1	S	2006-02-09	2	2	4	WT									5	14	6	19	6	0	0	1	2006-08-06	6	1	1
133	50	1	49	0	A	2006-02-13	1	0	0	WT	WT	WT	WT	WT	WT	WT	WT	NEG	3	27	6	0	0	0	0	73	2012-02-25	73	0	0
129	0	2	48		A	2006-02-06	2	0	1										4	25	7	5	3	1	0	74	2012-03-05	74	0
136	80	1	69	1	A	2006-02-21	2	0	1	WT	WT	WT	WT	WT	WT	WT	WT	NEG	4	39	6	0	0	1	1	41	2011-04-10	62	1	1
138	60	1	51	1	A	2006-03-01	2	0	1	WT	WT	WT	WT	WT	WT	WT	WT	NEG	4.5	20	7	0	0	1	1	50	2012-02-25	73	0	1
139	50	1	69	1	S	2006-03-02	2	0	1	WT									3.5	34	7	0	0	0	0	72	2012-01-20	72	1	0
140	50	1	70	1	A	2006-03-06	1	1	2	WT	WT	WT	WT	WT	WT	WT	WT	NEG	3	9	5	1	1	1	0	26	2009-10-06	44	1	1
141	70	1	58	1	S	2006-03-09	2	2	4	WT									4	37	8	3	8	1	1	23	2009-07-10	41	1	1
142	70	1	70	1	S	2006-03-09	4	2	4	WT									8	29	6	5	4	1	1	9	2007-02-07	11	1	1
143	70	1	51	1	S	2006-03-06	3	2	4	WT									6	24	8	3	2	1	0	3	2006-11-02	8	1	1
144	70	2	47	0	A	2006-03-13	3	1	3	WT	WT	WT	WT	WT	WT	WT	WT	NEG	6	7	4	3	2	1	0	25	2008-04-06	25	0	0
145	50	2	55	0	A	2006-03-13	1	2	4	WT	DEL	WT	WT	WT	WT	WT	WT	NEG	3	25	6	18	5	0	0	39	2009-06-01	39	1	0
146	70	2	70	1	S	2006-03-16	2	2	4	WT									4.5	7	4	1	1	1	0	57	2010-11-16	57	0	0
147	50	1	54	1	A	2006-03-21	2	2	4	WT	WT	WT	WT	WT	WT	WT	WT	NEG	5	18	6	8	4	0	0	68	2011-10-28	68	0	0
148	50	1	44	1	A	2006-03-16	0	2	4	WT	DEL	WT	WT	WT	WT	WT	WT	NEG	1.8	27	4	20	3	0	0	15	2007-06-01	15	1	0
149	50	1	50	1	A	2006-03-20	0	2	4	WT	WT	WT	WT	WT	WT	WT	WT	NEG	2	1	1	1	1	0	0	2	2006-05-25	2	1	0
150	80	1	58	1	A	2006-03-23	1	0	0	WT	WT	WT	WT	WT	WT	WT	WT	NEG	3	46	9	1	1	0	0	49	2010-03-17	49	0	0
152	70	1	52	1	A	2006-04-10	1	2	4	WT	WT	WT	WT	WT	WT	WT	WT	NEG	3	19	7	1	1	1	0	17	2007-08-24	17	0	0
153	50	1	41	1	S	2006-04-18	2	2	4	WT									4	17	6	3	2	1	1	19	2008-08-18	28	1	1
154	50	1	70	1	S	2006-04-18	3	0	2	WT									5.5	57	7	0	0	1	0	55	2010-10-21	55	1	0
156	50	2	59	0	A	2006-05-08	2	2	4	WT	WT	WT	WT	WT	WT	WT	WT	NEG	4	9	4	5	4	1	0	10	2007-09-27	17	1	1
155	30	1	54		S	2006-05-04	0	2	4										1.5	1	1	1	1	0	0	1	2006-06-04	1	0
157	80	1	63	1	S	2006-05-10	2	0	1	WT									5	40	6	0	0	1	0	71	2012-03-03	71	0	0
158	85	1	45	1	S	2006-05-10	3	2	4	WT									6	8	5	4	3	1	0	13	2008-03-25	23	0	1
159	50	2	55	0	S	2006-05-09	0	1	2	WT									2	26	6	1	1	0	0	2	2006-06-23	2	0	0
162	70	1	70	1	S	2006-05-09	4	2	4	WT									9	22	6	6	3	1	0	48	2010-04-05	48	1	0
163	80	1	62	1	S	2006-05-20	1	2	4	WT									3	26	4	4	2	1	0	26	2008-07-13	26	1	0
165	50	2	55	0	A	2006-05-15	2	2	4	WT	WT	WT	WT	WT	WT	WT	WT	NEG	3.5	5	4	1	1	0	0	3	2006-08-23	3	0	0
166	50	2	55	0	A	2006-05-16	2	#NULL!	#NULL!	WT	DEL	WT	WT	WT	WT	WT	WT	NEG	3.5	0	#NULL!	0	0	1	0	5	2006-11-06	6	1	1
168	80	2	43	0	A	2006-05-18	2	0	1	WT	WT	WT	WT	WT	WT	WT	WT	NEG	4	1	1	1	1	1	1	71	2012-03-03	71	0	0
170	70	2	70	0	A	2006-05-24	2	1	2	WT	WT	WT	WT	WT	WT	WT	WT	NEG	4	0	#NULL!	0	0	0	0	22	2008-03-27	22	1	0
171	60	1	49	1	S	2006-05-25	2	2	4	WT									5	50	7	4	2	0	1	5	2011-10-10	65	1	1
172	70	1	46	1	S	2006-05-24	2	2	4	WT									5	34	7	2	1	0	0	13	2008-09-21	28	1	1
173	70	1	62	1	S	2006-05-31	2	2	4	WT									4	8	3	1	1	0	0	2	2006-08-10	2	1	0
174	70	1	59	1	A	2006-06-01	2	0	1	WT	DEL	WT	WT	WT	WT	WT	WT	NEG	4	8	3	1	0	0	0	11	2007-04-27	11	1	0
175	50	1	60	1	A	2006-06-07	2	2	4	WT	WT	WT	WT	WT	WT	WT	WT	NEG	5	22	4	12	3	0	0	6	2006-11-21	6	0	0
176	90	1	71	1	S	2006-06-06	0	2	4	WT									2	17	5	6	1	1	0	17	2007-10-30	17	1	0
177	70	1	46	1	S	2006-06-08	4	2	4	WT									8	27	7	3	1	0	0	1	2006-08-07	2	1	1
178	30	1	67		A	2006-06-19	0	1	2										2	19	6	1	1	1	0	40	2009-10-07	40	0
179	60	2	59	1	A	2006-06-13	1	2	4	WT	WT	WT	WT	WT	WT	WT	WT	NEG	3	13	6	13	5	1	0	6	2007-06-20	12	1	0
180	70	1	71	1	A	2006-06-26	2	0	1	WT	WT	WT	WT	WT	WT	WT	WT	NEG	5	26	6	0	0	1	0	63	2011-09-06	63	0	0
181	50	2	50	0	A	2006-07-03	1	3	5	WT	WT	WT	WT	WT	G12V	WT	WT	NEG	3	0	#NULL!	0	0	1	0	69	2012-02-26	69	0	0
183	30	1	65		S	2006-08-10	1	0	0										3	38	8	0	0	1	1	4	2007-10-15	14	1
184	50	1	52	0	A	2006-08-14	2	0	1	WT	WT	WT	WT	WT	G12V	WT	WT	NEG	4	39	9	0	0	0	0	34	2009-06-01	34	0	0
185	70	2	51	0	S	2006-08-14	4	0	3	WT									8	21	5	0	0	1	0	34	2009-06-05	34	0	0
186	50	2	55	1	A	2006-08-16	3	2	4	WT	WT	WT	WT	WT	WT	WT	WT	NEG	6	24	7	3	1	0	0	32	2009-04-07	32	0	0
187	60	1	64	1	A	2006-08-22	1	0	0	WT	WT	WT	WT	WT	WT	WT	WT	NEG	3	4	3	0	0	1	0	16	2011-12-28	65	0	1
188	90	1	56	1	S	2006-08-22	1	2	4	WT									2.5	22	8	3	2	1	0	34	2009-06-21	34	1	0
189	50	2	45	0	A	2006-09-05	1	1	2	WT	WT	WT	WT	WT	WT	WT	WT	NEG	3	11	4	1	1	1	0	38	2009-10-19	38	0	0
191	50	1	71	1	A	2006-06-15	1	1	2	WT	DEL	WT	WT	WT	WT	WT	WT	NEG	3	13	6	2	1	1	0	70	2012-03-03	70	0	0
192	50	1	64	1	A	2006-09-12	2	2	4	WT	WT	WT	WT	WT	WT	WT	WT	NEG	5	20	4	2	1	1	0	5	2007-02-03	5	1	0
193	70	1	59	1	A	2005-09-14	2	2	4	WT	WT	WT	WT	WT	WT	WT	WT	NEG	4	22	7	17	5	0	0	16	2007-01-19	16	1	0
194	80	2	43	0	A	2006-09-19	3	0	2	WT	WT	L858R	WT	WT	WT	WT	WT	NEG	6	7	3	0	0	0	0	37	2009-10-03	37	1	0
195	70	1	59	1	A	2006-09-25	1	2	4	WT	DEL	WT	WT	WT	WT	WT	WT	NEG	3	14	5	5	2	1	0	17	2009-06-15	33	0	1
196	10	2	68		A	2006-09-26	3	2	4	WT									6	28	5	2	2	1	1	27	2009-05-17	32	1
197	50	2	46	0	A	2006-09-25	0	0	0	WT	WT	WT	WT	D807N	WT	WT	WT	NEG	2	18	8	4	3	1	0	66	2012-03-03	66	0	0
198	20	1	70		S	2006-09-26	0	0	0										1.2	26	9	1	0	1	0	34	2009-07-07	34	0
199	70	1	41	1	A	2006-10-19	2	0	1	WT	WT	WT	WT	WT	WT	WT	WT	NEG	3.5	28	7	0	0	0	0	10	2010-01-25	40	0	1
200	70	2	51	1	A	2006-10-19	3	2	4	WT	WT	WT	WT	WT	WT	WT	WT	NEG	6	31	7	2	2	0	0	15	2008-01-05	15	1	0
201	60	2	71	1	S	2006-10-17	4	0	3	WT									8	22	6	0	0	1	0	24	2008-10-20	24	1	0
202	70	1	51	1	S	2006-11-02	1	0	0	WT									3	33	8	0	0	0	0	65	2012-03-05	65	0	0
203	80	1	52	0	A	2006-10-30	2	2	4	WT	WT	WT	WT	WT	WT	WT	WT	POS	4	13	5	10	4	0	0	7	2007-05-15	7	1	0
205	60	1	52	1	A	2006-11-06	1	1	2	WT	WT	WT	WT	WT	WT	WT	WT	NEG	3	15	3	4	2	0	0	12	2007-11-08	12	0	0
206	70	2	59	0	A	2006-11-08	0	2	4	WT	WT	WT	WT	WT	G12V	WT	WT	NEG	2	9	7	7	5	1	0	16	2010-11-05	49	1	1
207	80	1	55	0	A	2006-11-13	3	0	2	WT	WT	WT	WT	WT	WT	WT	WT	NEG	5.5	36	7	0	0	0	0	53	2012-02-25	64	0	1
208	50	1	61	1	S	2006-11-20	2	2	4	WT	WT	WT							4	19	9	3	1	1	1	61	2011-11-25	61	0	0
209	50	1	53	0	A	2006-11-22	1	0	0	WT	WT	WT	WT	WT	WT	WT	L588F	NEG	3	0	#NULL!	0	0	1	0	1	2010-10-12	47	1	1
210	50	2	71	1	A	2006-11-27	2	0	1	WT	WT	WT	WT	WT	WT	WT	WT	NEG	5	37	6	0	0	0	0	29	2009-04-27	29	1	0
211	10	2	55		A	2006-12-05	1	0	0										2.5	30	6	0	0	1	0	23	2011-11-14	60	0
212	70	2	60	0	A	2006-12-11	3	1	3	WT	WT	WT	WT	WT	WT	WT	WT	NEG	5.5	42	7	1	1	1	0	62	2012-01-09	62	0	0
213	70	1	71	0	A	2006-12-11	0	0	0	WT	DEL	WT	WT	WT	WT	WT	WT	NEG	2	0	#NULL!	0	0	0	0	1	2006-12-28	1	0	0
214	70	1	71	1	S	2006-12-19	4	2	4	WT									13	57	6	11	3	1	1	53	2011-04-14	53	1	0
215	50	2	60	0	A	2006-12-26	2	1	2	WT	WT	WT	WT	WT	WT	WT	WT	NEG	4	8	5	2	2	0	1	27	2009-08-21	32	1	1
216	50	2	57	0	A	2007-01-09	1	0	0	WT	WT	WT	WT	WT	WT	WT	WT	NEG	3	33	6	0	0	0	0	63	2012-03-03	63	0	0
217	70	1	72	1	A	2007-03-14	1	2	4	WT	DEL	WT	WT	WT	WT	WT	WT	NEG	3	13	6	4	2	1	0	17	2008-08-01	17	1	0
218	50	1	53	0	A	2007-06-05	2	0	1	WT	DEL	WT	WT	WT	WT	WT	WT	NEG	5	21	5	0	0	1	0	56	2012-01-04	56	0	0
219	30	1	65		A	2007-06-11	4	2	4										12	34	8	5	2	1	0	57	2012-02-27	57	0
220	50	2	72	0	A	2007-06-18	0	2	4	WT	WT	WT	WT	WT	WT	WT	WT	NEG	2	24	10	3	2	0	0	27	2009-09-14	27	1	0
221	30	1	71		O	2007-08-15	2	0	1										4	25	5	0	0	1	0	9	2008-05-19	9	1
222	50	2	72	0	A	2007-09-21	0	2	4	WT	WT	WT	WT	WT	WT	WT	WT	POS	2	21	5	6	3	0	0	54	2012-02-27	54	0	0
223	60	1	50	1	A	2007-10-10	1	0	0	WT	DEL	WT	WT	WT	WT	WT	WT	NEG	3	17	5	0	0	0	0	3	2008-02-03	4	1	1
224	60	1	59	1	A	2007-10-22	3	0	2	WT	WT	WT	WT	T790A	WT	WT	WT	NEG	6	49	6	0	0	1	0	53	2012-03-05	53	0	0
225	60	2	63	0	A	2007-11-01	1	0	0	WT	WT	WT	WT	WT	WT	WT	WT	NEG	3	12	5	0	0	0	0	14	2008-12-28	14	1	0
226	50	1	63	1	A	2007-11-07	0	0	0	WT	WT	WT	WT	WT	WT	WT	WT	POS	2	22	6	0	0	1	0	9	2008-08-14	9	1	0
227	50	2	47	0	A	2007-11-27	1	0	0	WT	WT	WT	WT	WT	WT	WT	WT	NEG	3	3	2	0	0	1	0	4	2008-10-25	11	0	1
229	70	2	44	0	A	2007-12-19	2	0	1	WT	WT	WT	WT	WT	WT	WT	WT	NEG	3.5	8	3	0	0	1	0	51	2012-03-03	51	0	0
230	70	1	72	1	A	2008-01-03	2	2	4	WT	WT	WT	R705K	WT	WT	WT	WT	NEG	3.5	11	6	9	4	1	0	3	2008-03-25	3	0	0
231	60	2	47	0	A	2008-01-07	1	0	0	WT	WT	WT	WT	WT	WT	WT	WT	NEG	3	20	6	0	0	0	0	51	2012-03-03	51	0	0
232	70	2	57	0	A	20021022	3	2	3	WT	Del	WT	WT	WT	WT	WT	WT	NEG	8	23		7	3	NP	0	98	20101225	98		0
233	80	2	59	1	S	20021212	2	0	2	WT									7	13		0	0	NP	0	96	20101225	96		0
234	90	2	57	0	A	20021212	2	2	3	WT	WT	WT	WT	WT	WT	WT	WT	NEG	6	24		8	5	MVP	0	5	200301	5		0
236	70	1	73	1	S	20030414	2	0	2	WT									7	18		0	0	GP	0	92	20101225	92		0
237	70	1	57	1	S	20040310	3	1	3	WT									2	20		1	1	NP	0	81	20101225	81		0
238	50	1	73	0	S	20040827	2	1	2	WT									6	28		1	1	NP	0	5	200503	7		0
239	80	2	57	0	A	20050307	2	0	2	WT	WT	WT	WT	WT	WT	WT	WT	NEG	6	16		0	0	TP	0	69	20101225	69		0
240	50	2	58	0	A	20030317	2	0	2	WT	WT	WT	WT	WT	WT	WT	WT	NEG	6	26		0	0	TP	0	39	20080910	65		0
241	80	2	74	1	A	20030325	2	2	3	WT	DEL	WT	WT	WT	WT	WT	WT	NEG	3	45		23	7	NP	0	15	20040915	18		0
242	80	1	52	1	S	20030326	2	0	2	WT									7	20		0	0	VP-16	0	93	20101225	93		0
243	40	2	68		S	20030301	T1	N1	二期																	19	20071210	57
244	50	1	59	1	S	20030403	2	1	2	WT									6	29		1	1	VP-16	0	92	20101225	92		0
245	50	1	75	0	A	20031030	2	2	3	WT	DEL	WT	WT	WT	WT	WT	WT	NEG	4	38		1	1	NP*1，TC*5，TP*2	0	21	20060512	31		0
246	30	2	42		A	20031215	T1	N2	三期																	27	20070715	43
247	60	2	58	0	A	20040420	1	2	3	WT	WT	WT	WT	WT	WT	WT	WT	NEG	3	20		3	1	NP	0	33	20070730	39		0
248	80	1	41	1	S	20041021	2	0	2	WT									7	25		0	0	EP		74	20101225	74		0
249	90	1	44	1	A	20051219	3	2	3	WT	WT	WT	WT	WT	WT	WT	WT	POS	8	32		2	2	TP	0	9	20080110	26		0
250	50	1	52	1	A	20060302	1	2	3	WT	WT	WT	WT	WT	WT	WT	WT	NEG	3	13		1	1	GP	0	13	20101225	57		0
251	90	2	42	0	S	20061219	2	0	2	WT									6	21		0	0	TP	0	37	20101225	48		0
252	70	1	54	0	S	20030324	2	0	1	WT									4	40		0	0	0	0	93	20101225	93		0
253	70	1	59	1	S	20030324	2	0	1	WT	WT	WT							4	38		0	0	NP	0	93	20101225	93		0
254	70	1	56	0	A	20030527	2	0	1	WT	WT	WT	WT	WT	WT	WT	WT	NEG	4	24		0	0	0	0	91	20101225	91		0
256	70	1	75	1	A	20031029	1	0	1	WT	WT	WT	WT	WT	WT	WT	WT	NEG	2	34		0	0	0	0	86	20101225	86		0
257	90	2	75	1	S	20031218	2	0	1	WT									4	15		0	0	0	0	84	20101225	84		0
258	80	1	77	1	S	20040429	1	0	1	WT									4	37		0	0	0	0	80	20101225	80		0
259	80	2	77	0	A	20040418	2	0	1	WT	WT	WT	WT	WT	WT	WT	WT	NEG	2	23		0	0	0	0	80	20101225	80		0
